# Supplementary material for: Antimicrobial Resistance, Biofilm Formation, and Phylogenetic Distribution of Escherichia coli in Hospitalized Patients with Community-Onset Urinary Tract Infections in Western Mexico
Source: Antibiotics (Basel). 2026 May 27;15(6):541. doi: 10.3390/antibiotics15060541 (PMC13296134; doi:10.3390/antibiotics15060541)
Supplement: Supplementary file 1 [file antibiotics-15-00541-s001.zip]

Archive with 6 entries (6 files):
- Table S1. Comparison of clinical, epidemiological, and microbiological characteristics across biofilm intensity categories in Escherichia coli isolates recovered.pdf
- Table S2. Logistic regression analysis of factors associated with ESBL-producing Escherichia coli among patients with community-onset urinary tract infections requiring hospitalization.pdf
- Table S3. Antimicrobial resistance rates in phylogroup B2.pdf
- Table S4. Antimicrobial resistance rates in phylogroup C.pdf
- Table S5. Logistic regression analysis of factors associated with multidrug-resistant Escherichia coli among patients with community-onset urinary tract infections requiring hospitalization.pdf
- Table S6. Logistic regression analysis of factors associated with phylogroup B2 Escherichia coli among patients with community-onset urinary tract infections requiring hospitalization.pdf
